# Supplementary material for: Elevated Epicardial Adipose Tissue and Ischemic Stroke Risk: A Systematic Review and Meta-Analysis
Source: Medicina (Kaunas). 2025 Nov 28;61(12):2128. doi: 10.3390/medicina61122128 (PMC12735191; doi:10.3390/medicina61122128)
Supplement: Supplementary file 1 [file medicina-61-02128-s001.zip]

Archive with 1 entries (1 files):
- medicina-3937986-supplementary.pdf
